# Supplementary material for: Rapid DNA Sequencing Technology Based on the Sanger Method for Bacterial Identification
Source: Sensors (Basel). 2022 Mar 9;22(6):2130. doi: 10.3390/s22062130 (PMC8955868; doi:10.3390/s22062130)
Supplement: Supplementary file 1 [file sensors-22-02130-s001.zip]

Archive with 1 entries (1 files):
- sensors-1611280-supplementary.pdf
